# Supplementary material for: Surface Charge-Modulated Toxicity of Cysteine-Stabilized Silver Nanoparticles
Source: Molecules. 2024 Jul 31;29(15):3629. doi: 10.3390/molecules29153629 (PMC11314351; doi:10.3390/molecules29153629)
Supplement: Supplementary file 1 [file molecules-29-03629-s001.zip]

Archive with 1 entries (1 files):
- molecules-3085302-supplementary.pdf
